# Supplementary material for: Single-cell profiling of tumor heterogeneity and the microenvironment in advanced non-small cell lung cancer
Source: Nat Commun. 2021 May 5;12:2540. doi: 10.1038/s41467-021-22801-0 (PMC8100173; doi:10.1038/s41467-021-22801-0)
Supplement: Supplementary file 3 — Supplementary Data 1 [file 41467_2021_22801_MOESM3_ESM.xlsx]

## Sheet: Supplementary Data 1
Supplementary Data 1. Cell numbers of each patient for 11 major cell types in Fig. 1e
	P1	P9	P10	P11	P12	P13	P14	P15	P16	P17	P18	P2	P19	P20	P21	P22	P23	P24	P25	P26	P27	P3	P28	P29	P30	P31	P32	P33	P34	P4	P35	P36	P37	P38	P39	P40	P41	P42	P5	P6	P7	P8
Cancer	3822	2194	2562	16	112	168	1351	3106	952	8585	1687	282	133	397	1801	149	1789	94	3599	79	45	7668	699	851	574	341	372	314	440	791	123	189	15	209	389	120	5676	286	1686	1991	195	269
Myeloid	804	241	344	220	138	390	174	360	142	8	507	10	66	16	55	123	213	77	60	21	201	87	1249	108	150	24	66	29	456	1493	94	120	1717	934	843	132	157	114	629	390	697	490
Fibroblast	277	542	610	55	30	27	34	25	31	82	537	1	1	2	12	44	184	7	268	26	0	38	115	6	0	2	0	1	0	1498	1	9	6	2	0	7	297	1	10	107	54	39
T_cell	41	34	55	49	41	80	8	7	0	0	90	1	52	3	9	258	21	71	2	102	93	10	60	3	4	4	86	1	14	288	15	3	35	150	204	424	1	468	12	133	1053	64
B_cell	202	149	114	28	131	253	116	74	9	15	36	2	13	8	78	8	131	89	0	43	3	16	127	0	0	13	33	0	26	394	10	3	25	19	234	95	8	95	80	57	870	139
Neutrophil	3	0	2	3	0	10	0	14	0	0	6	0	99	0	0	62	6	9	0	276	363	0	3	0	0	0	1	0	58	69	0	180	694	8	14	151	0	50	0	5	61	10
Alveolar	0	0	0	0	366	0	0	0	0	0	0	0	0	0	1	0	0	0	0	0	0	0	4	0	0	0	1	3	0	0	773	0	0	21	208	0	0	0	9	0	82	256
Epithelial	6	0	0	0	0	0	74	1	0	0	190	1	80	1	0	0	11	0	0	1	1	2	0	0	12	0	27	0	0	1	1	0	1	4	1	215	50	0	5	512	5	0
Endothelial	133	344	44	9	22	2	28	28	7	5	275	2	10	1	8	0	10	0	99	2	0	9	11	0	0	1	1	0	0	61	1	0	0	0	4	1	18	0	20	17	7	3
Mast_cell	32	16	7	0	46	15	23	2	5	5	3	7	7	2	4	11	26	38	0	22	7	4	107	0	0	1	7	2	0	23	62	1	19	30	17	60	12	5	3	0	107	78
fDC	0	1	4	199	5	3	0	5	2	0	2	0	3	0	0	2	2	4	1	5	4	1	1	1	2	1	1	0	2	1	0	0	2	5	1	1	3	4	0	0	3	0
