# Supplementary material for: Single-cell profiling of tumor heterogeneity and the microenvironment in advanced non-small cell lung cancer
Source: Nat Commun. 2021 May 5;12:2540. doi: 10.1038/s41467-021-22801-0 (PMC8100173; doi:10.1038/s41467-021-22801-0)
Supplement: Supplementary file 4 — Supplementary Data 2 [file 41467_2021_22801_MOESM4_ESM.xlsx]

## Sheet: Supplementary Data 2
Supplementary Data 2. Cell numbers of each patient for endothelial subtypes in Fig. S5c
	P1	P9	P10	P11	P12	P13	P14	P15	P16	P17	P18	P2	P19	P20	P21	P23	P25	P26	P3	P28	P31	P32	P4	P35	P39	P40	P41	P5	P6	P7	P8
Tip_cell	56	26	15	3	1	1	7	14	4	2	105	0	0	0	1	1	52	0	5	3	0	0	50	0	0	0	8	2	2	0	0
LECs_like	10	84	12	1	0	0	2	9	1	2	103	1	3	0	3	2	36	2	4	0	1	1	5	1	4	1	7	6	2	2	3
VECs	56	31	12	0	19	0	15	0	0	0	19	0	7	0	0	2	5	0	0	0	0	0	0	0	0	0	0	9	12	3	0
ECs_interferon_induced	3	129	0	0	0	0	1	2	0	0	24	0	0	0	1	0	0	0	0	1	0	0	2	0	0	0	0	2	1	1	0
AECs	8	74	5	5	2	1	3	3	2	1	24	1	0	1	3	5	6	0	0	7	0	0	4	0	0	0	3	1	0	1	0
