# Supplementary material for: Single-cell profiling of tumor heterogeneity and the microenvironment in advanced non-small cell lung cancer
Source: Nat Commun. 2021 May 5;12:2540. doi: 10.1038/s41467-021-22801-0 (PMC8100173; doi:10.1038/s41467-021-22801-0)
Supplement: Supplementary file 5 — Supplementary Data 3 [file 41467_2021_22801_MOESM5_ESM.xlsx]

## Sheet: Supplementary Data 3
Supplementary Data 3. Cell numbers of each patient for Fibroblast subtypes in Fig. S6c
	P1	P9	P10	P11	P12	P13	P14	P15	P16	P17	P18	P2	P19	P20	P21	P22	P23	P24	P25	P26	P3	P28	P29	P31	P33	P4	P35	P36	P37	P38	P40	P41	P42	P5	P6	P7	P8
Pericyte	92	104	66	6	10	8	3	20	8	60	358	1	0	2	10	3	6	2	57	0	14	12	0	1	1	325	0	3	0	2	2	99	1	4	16	15	4
Fibroblast1	20	11	8	3	8	3	4	0	2	3	9	0	0	0	0	0	8	0	5	2	7	12	0	0	0	980	0	0	0	0	0	12	0	0	2	17	1
Fibroblast2	80	22	24	43	8	16	9	4	18	13	24	0	1	0	1	38	165	4	158	24	12	73	5	1	0	98	1	6	6	0	5	43	0	6	47	20	34
Fibroblast3	63	134	496	0	0	0	9	0	1	0	35	0	0	0	0	0	3	0	0	0	2	8	0	0	0	4	0	0	0	0	0	107	0	0	41	1	0
Fibroblast4	2	244	0	0	1	0	4	0	0	2	0	0	0	0	0	3	1	0	9	0	0	2	0	0	0	12	0	0	0	0	0	1	0	0	0	0	0
Fibroblast5	11	17	12	1	1	0	1	1	1	3	10	0	0	0	1	0	1	1	38	0	1	0	1	0	0	76	0	0	0	0	0	15	0	0	1	0	0
Fibroblast6	9	10	4	2	2	0	4	0	1	1	101	0	0	0	0	0	0	0	1	0	2	8	0	0	0	3	0	0	0	0	0	20	0	0	0	1	0
